# Supplementary material for: Comparative Evaluation of Four Commercially Available Immunoassays for Therapeutic Drug Monitoring of Infliximab and Adalimumab
Source: Int J Mol Sci. 2023 Jun 20;24(12):10379. doi: 10.3390/ijms241210379 (PMC10299129; doi:10.3390/ijms241210379)
Supplement: Supplementary file 1 [file ijms-24-10379-s001.zip]

Archive with 1 entries (1 files):
- ijms-2445011-supplementary.pdf
